# Supplementary material for: The influence of variability in species trait data on community‐level ecological prediction and inference
Source: Ecol Evol. 2016 Aug 14;6(17):6345–53. doi: 10.1002/ece3.2385 (PMC5016654; doi:10.1002/ece3.2385)
Supplement: Supplementary file 1 — Appendix S1. Excel spreadsheet of twelve metrics of fish length collected from various sources for forty species (organized by length), range shift (degrees latitude) and predator risk (risk ratio) data, which species where included in the analyzed phylogeny and coefficient of variation (CV) across species and measures; see Table 1 for details of metrics and abbreviations. [file ECE3-6-6345-s001.xlsx]

## Sheet: Appx1.TableS1.Alofs.BodySizeDat
Family	Genus	species	Common Name	FO.ON.AVG	FB.MAX	FB.COM	FT.MAX	FC.MAX	FC.COM	FO.ON.MAX	FO.WORLD.MAX	ROM.MAX	BSM.MAX	BSM.AVG	BSM.MED	CV.length.intraspecific	Pedator_Risk	Range_Shift	Phylogenetic_analysis
Cyprinidae	Pimephales	promelas	Fathead Minnow	50	101	73	100	94	51	100	100	101	108	67	51	0.28	1.5	NA	included
Gasterosteidae	Culaea	inconstans	Brook Stickleback	50	87	50	87	87	51	87	87	76	70	53	50	0.25	1.36	NA	included
Percidae	Etheostoma	exile	Iowa Darter	50	72	54	72	68	51	72	72	81	62	53	56	0.17	1.03	NA	included
Percidae	Etheostoma	nigrum	Johnny Darter	50	72	39	72	69	58	72	72	75	100	61	60	0.23	NA	NA	included
Cyprinidae	Chrosomus	eos	Northern Redbelly Dace	55	80	48	80	60.9	51	80	80	98	113	69	53	0.28	1.71	-1.58	included
Cyprinidae	Notropis	heterodon	Blackchin Shiner	60	71	56	71	72	64	72	72	73	92	61	55	0.15	NA	NA	included
Cyprinidae	Notropis	volucellus	Mimic Shiner	60	76	57	76	81	76	81	81	82	89	59	54	0.16	NA	NA	included
Cyprinidae	Notropis	heterolepis	Blacknose Shiner	65	98	73	98	95	64	95	101	95	190	65	60	0.38	1.18	-0.5	included
Cyprinidae	Pimephales	notatus	Bluntnose Minnow	65	110	65	110	102	64	101	110	101	170	72	60	0.33	1.1	-1.38	included
Cyprinidae	Notropis	hudsonius	Spottail Shiner	70	150	90	150	132	76	142	150	142	188	85	65	0.34	0.77	NA	included
Cottidae	Cottus	bairdii	Mottled Sculpin	75	150	84	150	132	76	133	150	133	96	72	67	0.31	NA	NA	included
Cyprinidae	Chrosomus	neogaeus	Finescale Dace	75	110	60	107	110	76	106	110	106	93	84	70	0.2	NA	NA	included
Cyprinidae	Notropis	atherinoides	Emerald Shiner	75	130	86	130	103	76	124	130	124	138	81	70	0.25	NA	-0.33	NA
Umbridae	Umbra	limi	Central Mudminnow	75	140	81	140	132	102	140	140	140	88	81	78	0.26	NA	NA	included
Cyprinidae	Luxilus	cornutus	Common Shiner	90	180	83	180	201	102	180	195	192	226	119	90	0.34	1.46	0.12	included
Cyprinidae	Margariscus	nachtriebi	Pearl Dace	90	160	93	160	158	89	160	160	160	170	95	73	0.29	1.26	NA	NA
Percidae	Percina	caprodes	Logperch	90	180	125	180	121	89	180	180	180	130	79	67	0.34	0.93	NA	included
Percopsidae	Percopsis	omiscomaycus	Trout-perch	90	200	88	200	152	102	150	200	163	212	88	75	0.37	1.56	NA	NA
Cyprinidae	Couesius	plumbeus	Lake Chub	100	230	105	230	227	102	207	230	207	250	121	87	0.37	1.52	NA	NA
Cyprinidae	Notemigonus	crysoleucas	Golden Shiner	100	320	144	300	267	127	230	300	210	202	128	101	0.4	1.36	-1.28	included
Cyprinidae	Semotilus	atromaculatus	Creek Chub	100	303	191	300	279	102	294	300	294	222	160	133	0.37	1.68	0	NA
Centrarchidae	Lepomis	gibbosus	Pumpkinseed	180	400	99	400	254	229	254	400	246	322	169	132	0.41	0.66	0.5	included
Percidae	Perca	flavescens	Yellow Perch	180	500	191	500	356	254	384	500	344	370	219	150	0.39	0.32	NA	included
Centrarchidae	Lepomis	macrochirus	Bluegill	190	410	190	410	381	203	282	410	240	260	176	127	0.38	NA	0.32	NA
Osmeridae	Osmerus	mordax	Rainbow Smelt	190	356	203	356	356	203	273	356	302	230	143	110	0.35	NA	NA	included
Centrarchidae	Ambloplites	rupestris	Rock Bass	200	430	154	430	340	254	292	430	292	340	205	141	0.36	NA	0.05	included
Salmonidae	Coregonus	artedi	Cisco	250	570	293	572	572	305	597	597	495	568	295	195	0.36	0.91	NA	NA
Ictaluridae	Ameiurus	nebulosus	Brown Bullhead	280	550	250	550	532	356	446	550	446	490	297	262	0.29	0.42	0.57	included
Salmonidae	Salvelinus	fontinalis	Brook Trout	280	860	264	860	565	305	800	860	575	550	399	287	0.44	1.54	NA	NA
Centrarchidae	Micropterus	dolomieu	Smallmouth Bass	300	690	80	690	686	381	610	690	465	534	421	270	0.41	0.25	0.41	included
Centrarchidae	Micropterus	salmoides	Largemouth Bass	300	970	400	970	827	381	559	970	480	482	317	140	0.52	0.62	0.26	NA
Catostomidae	Catostomus	catostomus	Longnose Sucker	335	640	225	640	642	356	600	640	505	586	416	226	0.34	0.99	NA	NA
Lotidae	Lota	lota	Burbot	380	1520	400	1520	937	381	953	1520	1004	870	545	465	0.52	0.53	NA	NA
Salmonidae	Coregonus	clupeaformis	Lake Whitefish	380	1000	541	500	676	381	749	1000	700	636	490	404	0.35	0.92	NA	NA
Catostomidae	Catostomus	commersonii	White Sucker	410	650	407	640	635	508	579	640	580	698	488	377	0.2	0.5	NA	included
Catostomidae	Moxostoma	macrolepidotum	Shorthead Redhorse	410	750	408	750	620	457	615	750	680	584	451	405	0.25	1.2	NA	NA
Percidae	Sander	vitreus	Walleye	420	1070	540	895	1067	508	927	1070	760	772	597	355	0.35	1.23	NA	included
Salmonidae	Salvelinus	namaycush	Lake Trout	445	1500	500	1250	1260	508	1309	1500	835	955	654	440	0.45	0.74	NA	NA
Amiidae	Amia	calva	Bowfin	540	1090	534	1090	870	610	835	1100	835	752	622	561	0.28	NA	NA	included
Esocidae	Esox	lucius	Northern Pike	610	1500	550	1500	1333	762	1346	1500	876	1164	763	524	0.38	0.76	NA	included
			CV.length.intraspecific	0.8	0.93	0.83	0.92	0.89	0.82	0.9	0.93	0.8	0.8	0.87	0.86
